# Supplementary material for: Development of visual predictive checks accounting for multimodal parameter distributions in mixture models
Source: J Pharmacokinet Pharmacodyn. 2019 Apr 9;46(3):241–50. doi: 10.1007/s10928-019-09632-9 (PMC6560505; doi:10.1007/s10928-019-09632-9)
Supplement: Supplementary file 1 — Supplementary material 1 (RMD 2 kb) [file 10928_2019_9632_MOESM1_ESM.rmd]

---
title: "VPC"
output: pdf_document
classoption: landscape
geometry: margin=1.5cm
---

```{r loading_libraries, warning=FALSE, message=FALSE, include = FALSE}
# get libPaths
source(file.path(rscripts.directory,"common/R_info.R"))
R_info(directory=working.directory,only_libPaths=T)
library(xpose4)
#add R_info to the meta file
R_info(directory=working.directory)
```

```{r vpc_plots, warning=FALSE, message=FALSE, results='hide',echo=FALSE,fig.width=9,fig.height=6.5,fig.keep="high",fig.align="center"}

if (is.tte) {
    #data is in the model directory, go there to read input
    setwd(model.directory)
    xpdb <- xpose.data(xpose.runno)
    plots <- kaplan.plot(object=xpdb, VPC=T)
    #go back to vpc directory 
    setwd(working.directory)
} else if (is.categorical) { 
    plots <- xpose.VPC.categorical(vpc.info=tool.results.file, vpctab=vpctab)
} else if (have.loq.data | have.censored) {
    plots <- xpose.VPC.both(vpc.info=tool.results.file, vpctab=vpctab)
} else {
    plots <- xpose.VPC(vpc.info=tool.results.file, vpctab=vpctab)
}
print(plots) 

if (exists('mix')) {     # A mixture model is a special case
    if (require("vpc")) {
        source(paste0(rscripts.directory, "/vpc/vpc_mixtures.R"))
        observations_tablefile <- paste0(working.directory, '/m1/vpc_original.npctab.dta')
        simulations_tablefile <- paste0(working.directory, '/m1/vpc_simulation.1.npctab.dta')

        obs <- vpc::read_table_nm(observations_tablefile)
        sim <- vpc::read_table_nm(simulations_tablefile)
        plots_plain <- vpc_mixtures(obs=obs, sim=sim, numsims=samples, mixcol=mix, dv=dv, bins=bin_boundaries)
        plots_phm <- vpc_mixtures(obs=obs, sim=sim, numsims=samples, mixcol=mix, dv=dv, phm_obs=phm_obs_file, phm_sim=phm_sim_file, bins=bin_boundaries)

        for (p in plots_plain) {
            print(p)
        }
        for (p in plots_phm) {
            print(p)
        }
    }
}
#add R_info to the meta file
R_info(directory=working.directory)
```
